# Supplementary material for: Cerebral Intraparenchymal Hemorrhage due to Implantation of Electrodes for Deep Brain Stimulation: Insights from a Large Single-Center Retrospective Cross-Sectional Analysis
Source: Brain Sci. 2024 Jun 19;14(6):612. doi: 10.3390/brainsci14060612 (PMC11201406; doi:10.3390/brainsci14060612)
Supplement: Supplementary file 1 [file brainsci-14-00612-s001.zip]

Archive with 1 entries (1 files):
- brainsci-3011774-supplementary.pdf
